# Supplementary material for: Retinal Protective Effect of Mono-Ethyl Fumarate in Experimental Age-Related Macular Degeneration via Anti-Oxidative and Anti-Apoptotic Alterations
Source: Int J Mol Sci. 2025 Feb 7;26(4):1413. doi: 10.3390/ijms26041413 (PMC11855399; doi:10.3390/ijms26041413)
Supplement: Supplementary file 1 [file ijms-26-01413-s001.zip]

Archive with 1 entries (1 files):
- ijms-3373273-supplementary.pdf
